# Supplementary material for: Solvent and A-Site Cation Control Preferred Crystallographic Orientation in Bromine-Based Perovskite Thin Films
Source: Chem Mater. 2023 May 25;35(11):4181–91. doi: 10.1021/acs.chemmater.3c00075 (PMC10269330; doi:10.1021/acs.chemmater.3c00075)
Supplement: Supplementary file 2 — cm3c00075_si_002.zip [file cm3c00075_si_002.zip]

Archive with 8 entries (8 files):
- FA_100_ter_Br.cif
- FA_100_ter_Pb.cif
- FA_110_ter_Br.cif
- FA_110_ter_Pb.cif
- MA_110_ter_Pb.cif
- MA_110_ter_Br.cif
- MA_100_ter_Pb.cif
- MA_100_ter_Br.cif
