# Supplementary material for: Solvent and A-Site Cation Control Preferred Crystallographic Orientation in Bromine-Based Perovskite Thin Films
Source: Chem Mater. 2023 May 25;35(11):4181–91. doi: 10.1021/acs.chemmater.3c00075 (PMC10269330; doi:10.1021/acs.chemmater.3c00075)
Supplement: Supplementary file 2 — cm3c00075_si_002.zip [file cm3c00075_si_002.zip › MA_100_ter_Br.cif]

data_image0
_chemical_formula_structural       Pb5Br15N5C5H30
_chemical_formula_sum              "Pb5 Br15 N5 C5 H30"
_cell_length_a       6.05904
_cell_length_b       6.10961
_cell_length_c       48.043
_cell_angle_alpha    90.003
_cell_angle_beta     90.0014
_cell_angle_gamma    89.0838

_space_group_name_H-M_alt    "P 1"
_space_group_IT_number       1

loop_
  _space_group_symop_operation_xyz
  'x, y, z'

loop_
  _atom_site_type_symbol
  _atom_site_label
  _atom_site_symmetry_multiplicity
  _atom_site_fract_x
  _atom_site_fract_y
  _atom_site_fract_z
  _atom_site_occupancy
  Pb  Pb1       1.0  0.58098  0.51580  0.02247  1.0000
  Pb  Pb2       1.0  0.57970  0.51307  0.14874  1.0000
  Pb  Pb3       1.0  0.58105  0.51107  0.27368  1.0000
  Pb  Pb4       1.0  0.58371  0.50782  0.39936  1.0000
  Pb  Pb5       1.0  0.59486  0.50669  0.52658  1.0000
  Br  Br1       1.0  0.63207  0.02414  0.02248  1.0000
  Br  Br2       1.0  0.63326  0.48831  0.08497  1.0000
  Br  Br3       1.0  0.10261  0.55706  0.02246  1.0000
  Br  Br4       1.0  0.63174  0.02094  0.14838  1.0000
  Br  Br5       1.0  0.62648  0.48408  0.21062  1.0000
  Br  Br6       1.0  0.10351  0.55812  0.14979  1.0000
  Br  Br7       1.0  0.63169  0.01877  0.27333  1.0000
  Br  Br8       1.0  0.62921  0.48221  0.33606  1.0000
  Br  Br9       1.0  0.10319  0.55848  0.27396  1.0000
  Br  Br10      1.0  0.63052  0.01717  0.39771  1.0000
  Br  Br11      1.0  0.63427  0.48150  0.46177  1.0000
  Br  Br12      1.0  0.10333  0.55376  0.39977  1.0000
  Br  Br13      1.0  0.62623  0.00820  0.52043  1.0000
  Br  Br14      1.0  0.64414  0.50317  0.58882  1.0000
  Br  Br15      1.0  0.11318  0.52593  0.52897  1.0000
  N   N1        1.0  0.91191  0.96143  0.08336  1.0000
  N   N2        1.0  0.91571  0.95578  0.21056  1.0000
  N   N3        1.0  0.91512  0.95478  0.33560  1.0000
  N   N4        1.0  0.91710  0.95304  0.45919  1.0000
  N   N5        1.0  0.90191  0.99980  0.57986  1.0000
  C   C1        1.0  0.14945  0.02161  0.08406  1.0000
  C   C2        1.0  0.14739  0.03512  0.21070  1.0000
  C   C3        1.0  0.14841  0.02934  0.33588  1.0000
  C   C4        1.0  0.15192  0.02190  0.46049  1.0000
  C   C5        1.0  0.14219  0.00449  0.58655  1.0000
  H   H1        1.0  0.16014  0.20008  0.08424  1.0000
  H   H2        1.0  0.22996  0.95580  0.06541  1.0000
  H   H3        1.0  0.22481  0.95255  0.10289  1.0000
  H   H4        1.0  0.83403  0.01512  0.06512  1.0000
  H   H5        1.0  0.82673  0.02598  0.10026  1.0000
  H   H6        1.0  0.88895  0.79327  0.08398  1.0000
  H   H7        1.0  0.14346  0.21418  0.21066  1.0000
  H   H8        1.0  0.23109  0.97367  0.19202  1.0000
  H   H9        1.0  0.22984  0.97371  0.22947  1.0000
  H   H10       1.0  0.83009  0.00971  0.19299  1.0000
  H   H11       1.0  0.82941  0.00829  0.22812  1.0000
  H   H12       1.0  0.90680  0.78630  0.21040  1.0000
  H   H13       1.0  0.14815  0.20838  0.33584  1.0000
  H   H14       1.0  0.23168  0.96609  0.31727  1.0000
  H   H15       1.0  0.22894  0.96644  0.35470  1.0000
  H   H16       1.0  0.83150  0.00971  0.31794  1.0000
  H   H17       1.0  0.82887  0.00996  0.35302  1.0000
  H   H18       1.0  0.90222  0.78546  0.33558  1.0000
  H   H19       1.0  0.15631  0.20079  0.45999  1.0000
  H   H20       1.0  0.23961  0.95344  0.44251  1.0000
  H   H21       1.0  0.22524  0.96057  0.47985  1.0000
  H   H22       1.0  0.84048  0.00497  0.44089  1.0000
  H   H23       1.0  0.82638  0.01530  0.47584  1.0000
  H   H24       1.0  0.89905  0.78409  0.45985  1.0000
  H   H25       1.0  0.21087  0.15360  0.57766  1.0000
  H   H26       1.0  0.22212  0.85894  0.57756  1.0000
  H   H27       1.0  0.16318  0.00536  0.60917  1.0000
  H   H28       1.0  0.87322  0.99603  0.55843  1.0000
  H   H29       1.0  0.81977  0.14090  0.58694  1.0000
  H   H30       1.0  0.82634  0.85996  0.58762  1.0000
